# Supplementary material for: Development of Highly Sensitive Digital Droplet PCR for Detection of cKIT Mutations in Circulating Free DNA That Mediate Resistance to TKI Treatment for Gastrointestinal Stromal Tumor (GIST)
Source: Int J Mol Sci. 2023 Mar 12;24(6):5411. doi: 10.3390/ijms24065411 (PMC10049191; doi:10.3390/ijms24065411)
Supplement: Supplementary file 1 [file ijms-24-05411-s001.zip]

Archive with 2 entries (2 files):
- Suppl. Tbl 1+2, IJMS, Rassner et al.pdf
- Suppl. Tbl 3, IJMS, Rassner et al.xlsx
