# Supplementary material for: Development of Highly Sensitive Digital Droplet PCR for Detection of cKIT Mutations in Circulating Free DNA That Mediate Resistance to TKI Treatment for Gastrointestinal Stromal Tumor (GIST)
Source: Int J Mol Sci. 2023 Mar 12;24(6):5411. doi: 10.3390/ijms24065411 (PMC10049191; doi:10.3390/ijms24065411)
Supplement: Supplementary file 1 [file ijms-24-05411-s001.zip › Suppl. Tbl 3, IJMS, Rassner et al.xlsx]

## Sheet: Tabelle1
	Suppl. Table 3
Pat-ID	date of sample acquisition	ddPCR			NGS			Red: Data presented in Jilg et al. 2019.
		Mutation (mutant alleleic frequency in %)
		cKIT Y553-Q556del	cKIT V654A		cKIT Y553-Q556del	cKIT V654A
1	0	6.73	7.50		1.6	7.81
	287	0.06	0.38		0.00	0.00
	691	0.56	0.23		0.00	0.11
	Positive/total	3/3	3/3		1/3	2/3
	Mean (SD)	2.58 (3.22)			1.59 (2.84)
	Median	0.47			0.06
Pat-ID	date of sample acquisition	ddPCR			NGS
		Mutation (mutant alleleic frequency in %)
		cKIT W557-K558del	cKIT V654A	cKIT D820Y	cKIT W557-K558del	cKIT V654A	cKIT D820Y
3	0	0.005	0.23	0	0	0	0
	97	0	0.05	0	0	0	0
	294	0.02	0.09	0	0	0	0
	433	3.22	0.05	0	0	0	0
	599	2.50	0.05	0.81	1.2	0.36	0.16
	Positive/total	4/5	5/5	1/5	1/5	1/5	1/5
	Mean (SD)	0.47 (0.97)			0.11 (0.31)
	Median	0.05			0.00
	Mean (SD) (all samples)	1.07 (2.13)			0.54 (1.68)
	Median (all samples)	0.06			0.00
